# Supplementary material for: Cell-Free DNA Levels During the First Hours After Liver Transplantation: A Key Biomarker for Patient Survival and Outcomes
Source: J Clin Med. 2025 Nov 27;14(23):8400. doi: 10.3390/jcm14238400 (PMC12693361; doi:10.3390/jcm14238400)
Supplement: Supplementary file 1 [file jcm-14-08400-s001.zip]

Archive with 1 entries (1 files):
- jcm-3951976-supplementary.pdf
